# Supplementary material for: Genetic analysis and phytochemical profile of soursop (Annona muricata L.) cultivated in family orchards in southeastern Mexico
Source: PLoS One. 2025 May 7;20(5):e0321846. doi: 10.1371/journal.pone.0321846 (PMC12057873; doi:10.1371/journal.pone.0321846)
Supplement: S5 Table — Concentration of chemical components are presented as means (of three repetitions) with its standard deviation. (XLSX) [file pone.0321846.s006.xlsx]

## Sheet: SSR data
Poblaciones	LMCH29		LMCH87		LMCH5		LMCH39		LMCH118		LMCH12		LMCH6		LMCH21		LMCH42		LMCH79
Campeche	189	189	105	105	166	166	219	219	225	239	167	167	204	222	164	164	187	187	200	200
Campeche	189	189	107	107	166	166	219	221	225	239	165	165	204	222	159	159	187	187	202	202
Campeche	189	189	105	105	166	166	219	223	225	239	165	165	204	222	164	164	187	187	200	200
Palizada	189	191	107	107	166	166	219	219	225	239	165	165	204	222	159	164	175	187	200	200
Palizada	189	189	0	0	166	166	219	219	0	0	0	0	0	0	159	164	175	187	200	200
Palizada	189	189	0	0	166	166	0	0	0	0	0	0	0	0	164	164	175	187	0	0
Palizada	189	189	103	105	164	164	219	219	223	225	165	165	204	222	164	164	187	187	200	200
Palizada	189	189	103	107	166	166	219	219	225	239	165	165	204	222	164	164	175	175	200	200
Palizada	189	189	103	105	166	166	219	219	0	0	167	167	204	222	159	164	175	187	200	200
Champotón	189	189	105	107	164	164	219	219	221	225	165	165	204	222	159	164	187	189	200	200
Champotón	189	189	105	105	166	166	219	221	225	239	165	165	204	222	164	164	187	187	200	200
Champotón	189	189	105	105	166	166	219	219	225	239	165	165	204	222	159	159	187	187	200	200
Champotón	189	189	105	105	166	166	219	219	225	239	165	165	204	222	159	164	187	187	200	200
Champotón	191	191	96	96	166	166	219	219	225	239	165	165	204	222	159	159	187	187	200	200
Champotón	189	189	105	107	161	164	219	221	225	239	153	165	204	222	159	159	187	187	200	200
Champotón	189	189	105	105	164	164	219	219	0	0	165	165	204	222	159	164	187	187	200	200
Champotón	189	189	105	107	164	164	219	219	225	239	165	165	204	222	159	164	187	187	200	200
Palenque	189	191	107	107	154	166	219	219	225	255	165	165	222	224	159	159	187	187	200	200
Palenque	189	191	103	103	154	166	219	219	225	239	165	165	222	224	159	159	175	175	200	200
Palenque	189	191	103	103	154	166	219	219	225	255	165	165	222	224	164	164	175	175	213	213
Palenque	189	189	103	107	164	164	219	219	0	0	165	165	0	0	164	172	0	0	200	200
Palenque	189	189	103	107	166	166	219	219	0	0	165	165	204	224	159	172	175	187	200	200
Palenque	189	189	105	105	154	166	219	219	225	237	165	165	204	222	159	172	189	189	200	200
Palenque	191	191	103	107	154	166	219	219	225	239	165	165	204	224	159	159	175	175	227	227
Palenque	189	189	103	103	154	166	219	219	229	237	165	165	204	222	164	172	187	187	200	200
Palenque	189	189	105	105	154	166	221	221	229	237	165	165	204	222	164	164	189	189	213	213
Palenque	189	189	105	105	154	166	219	221	225	239	165	165	204	222	164	164	187	189	227	227
Palenque	189	189	105	105	166	168	219	219	225	239	165	165	204	222	164	164	187	187	215	215
Palenque	189	189	105	105	154	166	219	221	229	237	165	165	204	222	164	172	187	187	200	200
Palenque	189	189	105	105	154	166	219	221	225	239	165	165	204	222	164	172	187	187	232	232
Palenque	191	191	103	107	154	166	219	219	225	239	165	165	204	222	164	164	175	175	245	245
Palenque	189	189	105	105	154	166	219	219	229	237	165	165	204	222	164	164	187	187	227	227
Palenque	191	191	107	107	166	166	219	219	225	239	165	165	204	224	164	164	175	175	227	227
Palenque	189	189	107	107	164	164	219	219	225	239	165	165	204	222	164	172	175	187	200	200
Pichucalco	189	189	105	105	154	166	219	219	225	239	165	165	204	222	164	172	187	187	200	200
Pichucalco	189	189	105	105	166	166	219	219	0	0	165	165	0	0	159	159	187	187	200	200
Pichucalco	189	189	105	105	154	166	219	219	225	239	165	165	204	222	164	172	187	187	213	213
Pichucalco	189	191	105	105	154	166	219	219	225	239	165	165	204	222	159	159	187	187	213	213
Sabanilla	189	189	105	105	164	164	219	219	225	229	165	165	204	222	159	159	187	187	200	200
Sabanilla	189	189	105	105	164	164	219	219	223	225	165	165	0	0	164	164	187	187	200	200
Sabanilla	191	191	103	107	164	164	219	219	223	225	165	165	204	222	0	0	175	175	200	200
Sabanilla	189	189	103	107	166	166	219	219	0	0	165	165	204	222	159	159	175	187	200	200
Sabanilla	189	189	103	103	166	166	219	219	225	229	165	165	204	222	164	164	187	187	200	200
S. de Agua	191	191	91	91	164	164	219	219	225	239	165	165	0	0	164	164	187	187	245	245
S. de Agua	189	189	105	105	152	166	219	219	225	239	165	165	204	222	164	164	187	187	213	213
S. de Agua	189	189	103	103	152	166	219	219	225	239	165	165	222	224	164	164	175	175	200	200
S. de Agua	189	189	103	103	166	166	219	219	225	237	165	165	204	204	164	172	187	187	245	245
S. de Agua	191	191	107	107	152	166	219	219	225	239	165	165	204	222	164	172	187	187	227	227
S. de Agua	189	189	105	105	152	166	219	219	225	239	165	165	204	222	164	164	187	187	227	227
S. de Agua	189	189	103	103	152	166	219	219	225	255	165	165	204	222	164	172	187	187	227	227
S. de Agua	189	189	105	105	154	166	219	219	225	239	165	165	204	222	164	172	187	187	200	200
S. de Agua	189	189	105	105	154	166	219	219	225	239	165	165	204	222	159	159	187	187	215	215
S. de Agua	189	189	105	105	154	166	219	219	229	237	165	165	204	222	159	172	187	187	200	200
S. de Agua	189	189	105	105	164	164	219	219	229	237	165	165	0	0	159	159	187	187	200	200
S. de Agua	189	189	103	107	154	166	219	219	225	239	165	165	222	224	159	164	175	175	200	200
S. de Agua	189	191	103	103	154	166	219	219	225	239	165	165	222	224	159	159	175	187	227	227
Centro	191	191	98	98	152	166	219	219	225	239	165	167	204	222	159	159	185	187	227	227
Centro	189	189	105	105	154	166	219	219	225	239	165	165	204	222	164	164	185	187	227	227
Centro	193	193	98	98	152	166	219	219	225	239	165	165	204	222	164	164	175	175	200	200
Centro	189	189	100	100	152	164	219	219	225	239	165	165	204	222	164	164	187	187	200	200
Centro	189	189	105	105	166	166	221	221	225	239	165	165	204	222	164	164	187	187	213	213
Centro	191	191	103	103	154	166	219	219	225	239	165	165	204	222	159	159	175	175	215	215
Centro	191	191	103	103	154	166	219	219	225	239	165	165	204	222	164	164	175	175	200	200
Centro	191	191	98	98	152	166	219	219	225	239	165	165	204	224	159	159	175	175	245	245
Centro	191	191	103	107	152	166	219	219	225	239	165	165	204	224	164	164	175	175	227	227
Centro	189	189	105	105	166	166	219	219	229	237	165	165	204	222	159	159	229	229	227	227
Centro	189	189	105	105	154	166	219	219	229	237	165	165	204	222	164	164	187	187	200	200
Centro	191	191	91	91	150	164	219	219	229	237	165	165	204	222	159	159	187	187	200	200
Centro	191	191	96	96	166	166	219	221	229	237	165	165	204	222	164	172	187	187	200	200
Centro	189	189	105	105	154	166	219	219	229	237	165	165	204	222	164	172	187	187	227	227
Centro	189	189	103	105	154	166	219	219	229	239	165	167	204	222	159	159	187	187	200	200
Centro	189	189	105	105	154	166	219	219	229	239	165	165	204	222	164	172	187	187	245	245
Centro	189	189	105	105	154	166	219	221	229	237	165	165	204	222	159	164	187	187	227	227
Centro	189	189	105	105	152	166	219	219	229	237	165	165	204	222	164	164	187	187	227	227
Centro	189	191	103	107	154	166	219	219	225	225	165	165	204	222	164	164	175	187	0	0
Centro	191	193	103	107	152	166	219	219	225	239	165	165	224	224	164	172	175	175	213	213
Centro	189	189	103	107	152	166	219	219	225	239	165	165	204	222	164	172	175	187	213	213
Centro	193	193	96	96	152	166	219	219	225	239	165	165	204	224	164	164	175	175	227	227
Centro	189	189	105	105	152	166	219	219	225	239	165	165	204	222	159	159	187	187	200	200
Centro	189	189	103	105	154	164	219	219	225	229	165	165	204	222	164	172	175	187	245	245
Centro	189	189	103	105	154	166	219	219	229	237	165	165	204	222	164	172	187	187	227	227
Centro	189	189	105	107	152	166	219	219	229	237	165	165	224	224	164	172	175	187	227	227
Centro	191	191	96	96	152	166	219	219	225	239	165	165	204	222	159	172	187	187	200	200
Centro	189	189	105	105	154	166	219	219	229	237	165	165	204	224	164	164	189	189	227	227
Centro	189	189	105	105	0	0	219	219	229	237	165	165	0	0	164	172	187	187	200	200
Centro	189	189	105	105	152	166	219	219	229	237	165	165	0	0	159	172	187	187	200	200
Nacajuca	189	189	105	105	166	166	219	219	225	239	165	165	204	222	159	159	187	187	200	202
Nacajuca	189	189	105	105	166	166	0	0	229	237	0	0	204	222	159	159	0	0	200	200
Nacajuca	189	189	105	105	166	166	0	0	225	239	165	165	204	222	164	164	0	0	200	200
Nacajuca	189	191	0	0	164	164	0	0	223	225	165	165	204	222	159	159	175	175	200	200
Nacajuca	189	189	105	105	164	166	0	0	225	239	165	165	204	222	159	159	105	187	200	200
Nacajuca	189	189	105	105	164	164	0	0	225	239	165	165	204	222	159	159	0	0	200	200
Nacajuca	189	189	105	105	166	166	219	219	225	239	165	165	204	222	159	164	187	187	200	200
Nacajuca	189	189	105	105	164	164	0	0	225	239	165	165	204	222	164	164	175	187	200	200
Nacajuca	189	189	103	105	166	166	219	219	225	239	165	165	204	222	159	159	187	187	200	200
Nacajuca	189	189	103	103	166	166	219	219	229	237	165	165	204	222	159	159	187	187	200	200
Nacajuca	189	189	103	103	166	166	219	219	225	237	167	167	204	222	159	159	187	187	200	200
Nacajuca	189	189	103	105	166	166	219	219	229	237	165	165	204	222	159	159	187	187	200	200
Nacajuca	189	189	103	103	166	166	219	219	229	237	165	165	204	222	159	159	187	187	200	200
Nacajuca	189	189	103	103	166	166	219	219	229	237	165	165	204	222	164	164	187	187	200	200
Nacajuca	189	189	103	103	166	166	219	219	229	237	165	165	204	222	159	159	187	187	200	200
Nacajuca	189	189	105	107	0	0	0	0	223	225	165	165	204	222	174	174	175	175	200	200
Nacajuca	191	191	107	107	0	0	219	219	223	225	165	165	204	204	164	164	175	175	200	200
Nacajuca	189	191	103	105	166	166	219	219	225	239	165	165	204	222	164	164	175	187	200	200
Nacajuca	189	189	107	107	166	166	219	219	225	239	165	165	204	222	164	164	175	187	200	200
Cardenas	189	189	105	105	164	164	221	221	225	239	165	165	204	222	159	172	187	187	200	200
Cardenas	189	191	107	107	0	0	219	219	0	0	165	165	0	0	159	172	187	187	200	200
Cardenas	191	191	96	96	166	166	219	221	225	239	165	165	204	222	164	164	187	187	200	200
Cardenas	189	191	105	105	154	166	219	219	229	237	165	165	204	222	159	172	187	187	200	200
Cardenas	191	191	103	107	154	166	0	0	225	239	165	165	204	224	164	164	175	175	213	213
Cardenas	189	189	105	105	152	166	219	219	225	239	165	165	204	224	159	172	187	187	213	213
Cardenas	189	189	103	103	154	166	219	219	225	239	165	165	224	224	164	172	175	175	200	200
Cardenas	189	191	103	103	154	166	219	219	225	255	165	165	204	224	164	172	185	185	245	245
Cardenas	189	189	105	105	152	166	219	219	229	237	165	165	204	224	164	172	187	187	227	227
Cardenas	189	189	103	105	166	166	219	223	225	239	165	165	204	222	164	172	187	187	227	227
Paraíso	189	191	105	105	152	166	219	219	225	239	165	165	204	222	164	164	187	187	200	200
Paraíso	189	191	105	105	152	166	219	219	225	239	165	165	204	224	159	164	187	187	245	245
Paraíso	189	191	105	105	152	166	219	219	225	239	165	165	204	222	164	172	187	187	227	227
Paraíso	189	191	105	105	152	166	219	219	225	239	165	165	204	222	159	164	187	187	227	227
Paraíso	189	191	105	105	152	166	219	219	225	239	165	165	204	224	164	172	187	187	209	209
Paraíso	189	191	105	105	166	166	219	219	225	239	165	165	204	222	159	159	187	187	200	200
Paraíso	191	191	91	91	164	164	219	219	225	239	165	165	204	222	164	172	187	187	215	215
Cunduacan	189	191	103	107	166	166	219	219	225	239	165	165	204	222	159	159	175	175	200	200
Cunduacan	189	191	103	107	166	166	219	219	225	239	165	165	204	224	159	159	175	175	200	200
Cunduacan	189	189	103	107	166	166	0	0	225	239	165	165	204	224	164	164	175	187	200	200
Cunduacan	191	191	105	105	166	166	219	219	223	225	165	165	204	224	159	159	175	175	200	200
Cunduacan	191	191	105	105	166	166	219	221	223	225	165	165	204	222	159	164	187	187	202	202
Cunduacan	191	191	103	107	166	166	219	219	221	225	165	165	204	222	159	159	175	175	200	200
Cunduacan	189	191	105	105	166	166	219	219	225	239	165	165	204	222	159	159	187	187	200	200
Cunduacan	191	191	105	107	166	166	219	219	0	0	165	165	204	222	164	164	175	175	200	200
Cunduacan	191	191	107	107	0	0	219	219	225	239	165	165	204	222	159	159	175	175	200	200
Cunduacan	189	189	105	105	166	166	219	221	225	239	165	165	204	222	159	159	187	187	200	200
Cunduacan	189	189	107	107	166	166	219	221	225	229	165	165	204	222	159	159	187	187	200	200
Cunduacan	189	189	105	105	0	0	219	219	221	229	165	165	204	222	164	164	187	187	200	200
Cunduacan	189	189	105	105	164	164	219	219	229	237	167	167	204	222	0	0	187	187	200	200
Cunduacan	189	189	105	105	0	0	219	219	0	0	165	165	204	204	164	164	187	187	0	0
Cunduacan	189	189	105	105	166	166	219	219	229	237	165	165	204	222	159	159	187	187	200	200
Cunduacan	189	189	105	105	166	166	219	221	225	239	165	165	204	222	164	164	187	187	200	200
Cunduacan	189	191	107	107	166	166	219	221	225	239	165	165	204	224	164	164	175	175	200	200
Cunduacan	189	189	105	105	166	166	219	223	225	239	165	165	204	222	164	164	187	187	200	200
Cunduacan	191	191	107	107	166	166	219	221	225	239	163	163	204	222	164	164	175	175	200	200
Cunduacan	189	189	103	105	162	166	219	219	225	239	152	152	204	222	164	164	187	187	200	200
Huimanguillo	191	191	103	103	166	166	219	219	225	239	165	165	204	222	159	159	175	175	200	200
Huimanguillo	189	189	105	105	164	164	219	219	0	0	165	165	204	222	159	159	187	187	200	200
Huimanguillo	189	189	105	105	164	164	219	223	0	0	165	165	204	222	0	0	187	187	200	200
Huimanguillo	189	189	105	105	166	166	219	219	229	237	165	165	204	222	164	174	187	187	200	200
Huimanguillo	191	191	107	107	166	166	219	219	0	0	165	165	204	224	0	0	175	175	200	200
Huimanguillo	189	189	105	105	166	166	219	219	225	229	165	165	204	222	164	172	187	187	200	200
Huimanguillo	189	189	105	105	166	166	219	221	225	239	165	165	204	222	164	164	187	187	202	202
Huimanguillo	189	189	0	0	0	0	219	221	0	0	165	165	204	222	164	164	187	187	0	0
Comalcalco	189	189	105	105	166	166	0	0	0	0	165	165	0	0	164	164	0	0	200	200
Comalcalco	189	189	105	105	166	166	219	219	225	239	165	165	206	224	164	172	187	187	200	200
Comalcalco	189	189	105	105	166	166	219	219	225	239	165	165	206	224	164	164	187	187	200	200
Comalcalco	189	189	103	103	166	166	219	221	229	237	165	195	206	224	164	172	187	187	200	200
Comalcalco	189	189	103	103	166	166	221	221	221	229	165	165	206	224	164	164	187	187	0	0
Comalcalco	191	191	107	107	166	166	219	219	225	239	165	165	226	226	159	159	0	0	200	200
Comalcalco	189	189	103	103	166	166	219	221	229	237	165	165	206	224	164	164	175	187	200	200
Comalcalco	189	189	105	105	166	166	219	219	225	239	165	165	204	222	164	164	0	0	200	200
Comalcalco	191	191	103	107	166	166	219	219	221	225	165	165	206	226	159	159	0	0	200	200
Comalcalco	191	191	103	107	166	166	219	219	225	239	165	165	206	226	159	159	175	175	200	200
Comalcalco	191	191	103	107	166	166	219	219	225	239	165	195	206	226	159	172	175	175	200	200
E. Zapata	189	191	105	105	154	166	221	221	225	239	165	165	204	224	159	159	189	189	215	215
E. Zapata	191	191	105	105	154	166	219	219	225	239	165	165	204	224	159	172	187	187	200	200
E. Zapata	189	191	105	105	154	166	219	219	225	239	165	165	204	224	164	164	187	187	245	245
E. Zapata	189	191	105	105	154	166	219	219	225	239	165	165	204	224	159	159	187	187	227	227
E. Zapata	189	191	105	105	152	166	219	219	225	239	165	165	204	224	164	164	187	187	227	227
E. Zapata	189	191	105	105	154	166	219	219	225	239	165	165	204	224	164	172	187	187	200	200
E. Zapata	191	191	107	107	154	166	219	219	225	239	165	165	204	224	159	159	175	175	200	200
E. Zapata	191	191	103	107	152	166	219	219	225	239	165	165	204	224	159	172	175	175	215	215
E. Zapata	191	191	96	96	152	164	219	219	225	239	165	165	204	224	164	172	175	175	200	200
E. Zapata	189	191	105	105	154	166	221	221	225	239	165	165	204	224	159	172	187	187	200	200
E. Zapata	189	191	105	105	154	166	221	221	225	239	165	165	204	224	159	172	187	187	245	245
Tenosique	189	189	105	105	166	166	219	221	0	0	165	165	204	222	164	164	187	187	200	200
Tenosique	189	189	105	105	166	168	219	221	225	239	165	165	204	206	164	164	187	187	200	200
Tenosique	189	191	103	103	166	166	219	221	223	225	165	165	204	222	159	164	175	187	200	200
Tenosique	189	191	103	107	166	166	219	219	0	0	165	165	204	224	164	164	175	175	200	200
Tenosique	191	191	107	107	166	166	0	0	0	0	165	165	204	222	159	159	175	187	200	200
Tenosique	189	191	105	105	166	166	219	219	225	239	165	165	204	222	159	159	175	175	200	200
Tenosique	190	192	103	103	166	166	219	219	223	225	165	165	204	224	159	159	175	175	200	200
Tenosique	189	191	103	105	166	166	221	221	225	239	165	165	204	222	165	165	175	187	202	202
Tenosique	189	189	103	105	166	166	219	221	225	239	165	165	204	222	159	164	175	187	200	200
Tenosique	189	189	103	105	164	164	0	0	225	237	165	165	204	222	159	164	175	187	200	200
Tenosique	189	189	103	105	164	164	219	221	225	239	165	165	204	222	164	164	175	187	200	200
Tenosique	191	191	103	103	164	164	219	221	225	239	165	165	204	222	159	159	175	187	200	200
Tenosique	189	189	103	105	166	166	219	219	225	239	165	165	204	222	0	0	175	187	200	200
Coatzacoalcos	189	189	105	105	164	164	219	223	223	225	165	165	204	222	164	168	187	187	200	200
Coatzacoalcos	189	189	103	103	0	0	219	219	221	229	165	165	204	222	0	0	187	187	200	200
Coatzacoalcos	189	189	105	105	166	166	219	221	225	239	165	165	204	222	159	164	187	187	200	200
Xalapa	189	191	103	103	164	164	219	221	225	229	165	165	204	224	159	159	175	187	200	200
Xalapa	189	189	105	107	164	164	219	221	221	225	165	165	204	222	159	164	187	187	200	200
Xalapa	189	189	105	107	164	164	219	221	225	239	165	165	204	222	164	164	187	187	200	200

## Sheet: Chemical data
	Polyphenols				Flavonoids
	Population	Mean	SD		Population	Mean	SD
	Centro	108.324	12.7436		Centro	335.514	98.342
	Champotón	125.812	5.85923		Champotón	592.7	87.1949
	Comalcalco	13.1012	0.679783		Comalcalco	213.501	42.2966
	Cunduacan	20.1481	1.60128		Cunduacan	337.532	71.845
	E.Z.	79.7441	4.92412		E.Z.	464.147	45.5736
	Nacajuca	36.6762	0.0805411		Nacajuca	349.806	5.12743
	Palenque	126.586	13.2069		Palenque	278.747	76.9683
	Palizada	13.1265	2.58167		Palizada	273.579	22.4617
	Paraíso	31.6464	2.36689		Paraíso	165.536	13.5774
	Salto de A.	67.2083	8.45455		Salto de A.	73.4819	8.79241
